# Supplementary material for: Implementable Deep Learning for Multi‐sequence Proton MRI Lung Segmentation: A Multi‐center, Multi‐vendor, and Multi‐disease Study
Source: J Magn Reson Imaging. 2023 Feb 17;58(4):1030–44. doi: 10.1002/jmri.28643 (PMC10946727; doi:10.1002/jmri.28643)
Supplement: Supplementary file 3 — Supporting Information [file JMRI-58-1030-s001.xlsx]

## Sheet: Authorship List
Affiliated Organisation	Initial + Name	Initial	Surname	Column1
University of Manchester	K Abel	K	Abel
North Bristol NHS Trust & University of Bristol	H Adamali	H	Adamali
University of Edinburgh	D Adeloye	D	Adeloye
King’s College Hospital NHS Foundation Trust & Kings College London	O Adeyemi	O	Adeyemi
King’s College Hospital NHS Foundation Trust & Kings College London	R Adrego	R	Adrego
Guy’s and St Thomas’ NHS Foundation Trust	LA AguilarJimenez	L A	Aguilar Jimenez
Royal Free London NHS Foundation Trust	S Ahmad	S	Ahmad
University Hospital Birmingham NHS Foundation Trust & University of Birmingham	N Ahmad Haider	N	Ahmad Haider
Stroke Association	R Ahmed	R	Ahmed
University College London Hospital & University College London	N Ahwireng	N	Ahwireng
Oxford University Hospitals NHS Foundation Trust & University of Oxford	M Ainsworth	M	Ainsworth
Manchester University NHS Foundation Trust & University of Manchester	B Al-Sheklly	B	Al-Sheklly
Oxford University Hospitals NHS Foundation Trust & University of Oxford	A Alamoudi	A	Alamoudi
St George’s University Hospitals NHS Foundation Trust	M Ali	M	Ali
University Hospitals of Leicester NHS Trust & University of Leicester	M Aljaroof	M	Aljaroof
Liverpool University Hospitals NHS Foundation Trust & University of Liverpool	AM All	AM	All
University of Exeter	L Allan	L	Allan
University of Leicester	R J Allen	R J	Allen
Liverpool University Hospitals NHS Foundation Trust & University of Liverpool	L Allerton	L	Allerton
Sherwood Forest Hospitals NHS Foundation Trust	L Allsop	L	Allsop
Nottingham University Hospitals NHS Trust & University of Nottingham	P Almeida	P	Almeida
Imperial College London	D Altmann	D	Altmann
Hampshire Hospitals NHS Foundation Trust	M Alvarez Corral	M	Alvarez Corral
British Heart Foundation	S Amoils	S	Amoils
NHS Greater Glasgow and Clyde Health Board & University of Glasgow	D Anderson	D	Anderson
University of Oxford	C Antoniades	C	Antoniades
Guy’s and St Thomas’ NHS Foundation Trust	G Arbane	G	Arbane
Hampshire Hospitals NHS Foundation Trust	A Arias	A	Arias
Belfast Health & Social Care Trust & Queen's University Belfast	C Armour	C	Armour
Airedale NHS Foundation Trust	L Armstrong	L	Armstrong
University Hospitals of Leicester NHS Trust & University of Leicester	N Armstrong	N	Armstrong
North Bristol NHS Trust & University of Bristol	D Arnold	D	Arnold
University Hospitals of Leicester NHS Trust & University of Leicester	H Arnold	H	Arnold
Wrightington Wigan and Leigh NHS trust	A Ashish	A	Ashish
Leeds Teaching Hospitals & University of Leeds	A Ashworth	A	Ashworth
University of Liverpool	M Ashworth	M	Ashworth
University College London	S Aslani	S	Aslani
King’s College Hospital NHS Foundation Trust & Kings College London	H Assefa-Kebede	H	Assefa-Kebede
University Hospital Birmingham NHS Foundation Trust & University of Birmingham	C Atkin	C	Atkin
Hull University Teaching Hospitals NHS Trust & University of Hull	P Atkin	P	Atkin
St George's University Hospitals NHS Foundation Trust	R Aul	R	Aul
University Hospitals of Leicester NHS Trust & University of Leicester	H Aung	H	Aung
East Kent Hospitals University NHS Foundation Trust	L Austin	L	Austin
Manchester University NHS Foundation Trust & University of Manchester	C Avram	C	Avram
Newcastle upon Tyne Hospitals NHS Foundation Trust & University of Newcastle	A Ayoub	A	Ayoub
East Cheshire NHS Trust	M Babores	M	Babores
University Hospital Birmingham NHS Foundation Trust & University of Birmingham	R Baggott	R	Baggott
Sheffield Teaching NHS Foundation Trust & University of Sheffield	J Bagshaw	J	Bagshaw
University of Nottingham	D Baguley	D	Baguley
Wirral University Teaching Hospital	L Bailey	L	Bailey
(1) Roslin Institute, University of Edinburgh, Edinburgh, United Kingdom and (2) Intensive Care Unit, Royal Infirmary of Edinburgh, Edinburgh, United Kingdom	J K Baillie	J K	Baillie
University of Swansea	S Bain	S	Bain
University Hospitals of Leicester NHS Trust & University of Leicester	M Bakali	M	Bakali
University Hospitals of Leicester NHS Trust & University of Leicester	M Bakau	M	Bakau
University Hospitals of Leicester NHS Trust & University of Leicester	E Baldry	E	Baldry
University of Southampton	D Baldwin	D	Baldwin
University Hospitals of Leicester NHS Trust & University of Leicester	M Baldwin	M	Baldwin
University of Exeter	C Ballard	C	Ballard
University College London	A Banerjee	A	Banerjee
University College London Hospital & University College London	B Bang	B	Bang
Royal Brompton and Harefield Clinical Group, Guy’s and St Thomas’ NHS Foundation trust.	R E Barker	R E	Barker
York & Scarborough NHS Foundation Trust	L Barman	L	Barman
North Bristol NHS Trust & University of Bristol	S Barratt	S	Barratt
NHS Highland	F Barrett	F	Barrett
University College London Hospital & University College London	D Basire	D	Basire
NHS Greater Glasgow and Clyde Health Board & University of Glasgow	N Basu	N	Basu
University Hospital Birmingham NHS Foundation Trust & University of Birmingham	M Bates	M	Bates
University of Oxford	A Bates	A	Bates
University College London	R Batterham	R	Batterham
Royal Papworth Hospital NHS Foundation Trust	H Baxendale	H	Baxendale
NHS Greater Glasgow and Clyde Health Board & University of Glasgow	H Bayes	H	Bayes
Liverpool University Hospitals NHS Foundation Trust & University of Liverpool	M Beadsworth	M	Beadsworth
University Hospitals of Derby and Burton	P Beckett	P	Beckett
University of Oxford	M Beggs	M	Beggs
Sheffield Teaching NHS Foundation Trust & University of Sheffield	M Begum	M	Begum
Leeds Teaching Hospitals & University of Leeds	P Beirne	P	Beirne
NHS Lanarkshire	D Bell	D	Bell
University College London	R Bell	R	Bell
Sherwood Forest Hospitals NHS Foundation Trust	K Bennett	K	Bennett
East Kent Hospitals University NHS Foundation Trust	E Beranova	E	Beranova
Cambridge University Hospitals NHS Foundation Trust, NIHR Cambridge Clinical Research Facility & University of Cambridge	A Bermperi	A	Bermperi
Liverpool University Hospitals NHS Foundation Trust & University of Liverpool	A Berridge	A	Berridge
NHS Greater Glasgow and Clyde Health Board & University of Glasgow	C Berry	C	Berry
Guy’s and St Thomas’ NHS Foundation Trust	S Betts	S	Betts
Hampshire Hospitals NHS Foundation Trust	E Bevan	E	Bevan
University of Oxford	K Bhui	K	Bhui
University of Leicester	M Bingham	M	Bingham
Sheffield Teaching NHS Foundation Trust & University of Sheffield	K Birchall	K	Birchall
Loughborough University	L Bishop	L	Bishop
Guy’s and St Thomas’ NHS Foundation Trust	K Bisnauthsing	K	Bisnauthsing
Manchester University NHS Foundation Trust & University of Manchester	J Blaikely	J	Blaikely
Oxford University Hospitals NHS Foundation Trust & University of Oxford	A Bloss	A	Bloss
Betsi Cadwallader University Health Board	A Bolger	A	Bolger
Nottingham University Hospitals NHS Trust & University of Nottingham	C E Bolton	C E	Bolton
Nottingham University Hospitals NHS Trust & University of Nottingham	J Bonnington	J	Bonnington
University Hospital Birmingham NHS Foundation Trust & University of Birmingham	A Botkai	A	Botkai
University Hospitals of Leicester NHS Trust & University of Leicester	C Bourne	C	Bourne
University Hospitals of Leicester NHS Trust & University of Leicester	M Bourne	M	Bourne
King's College London	K Bramham	K	Bramham
Bradford Teaching Hospitals NHS Foundation Trust	L Brear	L	Brear
South London and Maudsley NHS Foundation Trust & Kings College London	G Breen	G	Breen
King’s College Hospital NHS Foundation Trust & Kings College London	J Breeze	J	Breeze
London School of Hygiene & Tropical Medicine	A Briggs	A	Briggs
Whittington Health NHS Trust	E Bright	E	Bright
University Hospitals of Leicester NHS Trust & University of Leicester	C E Brightling	C E	Brightling
Royal Free London NHS Foundation Trust	S Brill	S	Brill
Hull University Teaching Hospitals NHS Trust & University of Hull	K Brindle	K	Brindle
Cardiff and Vale University Healthy Board	L Broad	L	Broad
Yeovil District Hospital NHS Foundation Trust	A Broadley	A	Broadley
York & Scarborough NHS Foundation Trust	C Brookes	C	Brookes
University of Birmingham	M Broome	M	Broome
NHS Greater Glasgow and Clyde Health Board & University of Glasgow	A Brown	A	Brown
NHS Lanarkshire	A Brown	A	Brown
Liverpool University Hospitals NHS Foundation Trust & University of Liverpool	J Brown	J	Brown
Newcastle upon Tyne Hospitals NHS Foundation Trust & University of Newcastle	J Brown	J	Brown
University College London Hospital & University College London	J S Brown	J S	Brown
King's College London	M Brown	M	Brown
NHS Lanarkshire	M Brown	M	Brown
Belfast Health & Social Care Trust & Queen's University Belfast	V Brown	V	Brown
University of Leicester	T Brugha	T	Brugha
University Hospitals of Leicester NHS Trust & University of Leicester	N Brunskill	N	Brunskill
Manchester University NHS Foundation Trust & University of Manchester	M Buch	M	Buch
Sherwood Forest Hospitals NHS Foundation Trust	P Buckley	P	Buckley
BHF Centre for Cardiovascular Science, University of Edinburgh	A Bularga	A	Bularga
University of Cambridge	E Bullmore	E	Bullmore
Imperial College Healthcare NHS Trust & Imperial College London	L Burden	L	Burden
Harrogate and District NHD Foundation Trust	T Burdett	T	Burdett
Newcastle University / Chair of NIHR Demantia TRC	D Burn	D	Burn
Newcastle upon Tyne Hospitals NHS Foundation Trust & University of Newcastle	G Burns	G	Burns
Oxford University Hospitals NHS Foundation Trust	A Burns	A	Burns
Queen's University Belfast	J Busby	J	Busby
Sheffield Teaching NHS Foundation Trust & University of Sheffield	R Butcher	R	Butcher
Tameside and Glossop Integrated Care NHS Foundation Trust	A Butt	A	Butt
King’s College Hospital NHS Foundation Trust & Kings College London	S Byrne	S	Byrne
University Hospitals of Leicester NHS Trust & University of Leicester	P Cairns	P	Cairns
University of Southampton	P C Calder	P C	Calder
Imperial College Healthcare NHS Trust & Imperial College London	E Calvelo	E	Calvelo
Sheffield Teaching NHS Foundation Trust & University of Sheffield	H Carborn	H	Carborn
Imperial College Healthcare NHS Trust & Imperial College London	B Card	B	Card
Imperial College Healthcare NHS Trust & Imperial College London	C Carr	C	Carr
University Hospitals of Leicester NHS Trust & University of Leicester	L Carr	L	Carr
University of Oxford, Nuffield Department of Medicine	G Carson	G	Carson
Oxford University Hospitals NHS Foundation Trust & University of Oxford	P Carter	P	Carter
University Hospital Birmingham NHS Foundation Trust & University of Birmingham	A Casey	A	Casey
Oxford University Hospitals NHS Foundation Trust & University of Oxford	M Cassar	M	Cassar
Oxford University Hospitals NHS Foundation Trust & University of Oxford	M P Cassar	M P	Cassar
University of Glasgow	J Cavanagh	J	Cavanagh
United Lincolnshire Hospitals NHS Trust	M Chablani	M	Chablani
Department of Psychological Medicine, Institute of Psychiatry, Psychology and Neuroscience, King's College London, London, United Kingdom	T Chalder	T	Chalder
NHS Tayside & University of Dundee	J D Chalmers	J D	Chalmers
University College London Hospital & University College London	R C CHambers	R C	Chambers
Sheffield Teaching NHS Foundation Trust & University of Sheffield	F Chan	F	Chan
University of Oxford	K M Channon	K M	Channon
Sheffield Teaching NHS Foundation Trust & University of Sheffield	K Chapman	K	Chapman
University Hospitals of Leicester NHS Trust & University of Leicester	A Charalambou	A	Charalambou
University Hospital of South Manchester NHS Foundation Trust	N Chaudhuri	N	Chaudhuri
University College London Hospital & University College London	A Checkley	A	Checkley
Oxford University Hospitals NHS Foundation Trust & University of Oxford	J Chen	J	Chen
Sheffield Teaching NHS Foundation Trust & University of Sheffield	Y Cheng	Y	Cheng
Sheffield Teaching NHS Foundation Trust & University of Sheffield	L Chetham	L	Chetham
University Hospital Southampton NHS Foundation Trust & University of Southampton	C Childs	C	Childs
Imperial College Healthcare NHS Trust & Imperial College London	E R Chilvers	E R	Chilvers
University of Manchester	H Chinoy	H	Chinoy
Kings College Hospitals, Guys and St Thomas Foundation Trust	A Chiribiri	A	Chiribiri
Barts Health NHS Trust	K Chong-James	K	Chong-James
NHS Lothian & University of Edinburgh	G Choudhury	G	Choudhury
Manchester University NHS Foundation Trust & University of Manchester	N Choudhury	N	Choudhury
School of Cardiovascular Medicine & Sciences. King’s College London	P Chowienczyk	P	Chowienczyk
University Hospitals of Leicester NHS Trust & University of Leicester	C Christie	C	Christie
Nottingham University Hospitals NHS Trust & University of Nottingham	M Chrystal	M	Chrystal
University of Oxford	D Clark	D	Clark
Sheffield Teaching NHS Foundation Trust & University of Sheffield	C Clark	C	Clark
Leeds Teaching Hospitals & University of Leeds	J Clarke	J	Clarke
NHS Lothian & University of Edinburgh	S Clohisey	S	Clohisey
Lewisham & Greenwich NHS Trust	G Coakley	G	Coakley
Sheffield Teaching NHS Foundation Trust & University of Sheffield	Z Coburn	Z	Coburn
Hywel Dda University Health Board	S Coetzee	S	Coetzee
Sheffield Teaching NHS Foundation Trust & University of Sheffield	J Cole	J	Cole
University of Nottingham	C Coleman	C	Coleman
Oxford University Hospitals NHS Foundation Trust & University of Oxford	F Conneh	F	Conneh
NHS Tayside & University of Dundee	D Connell	D	Connell
Queen's University Belfast	B Connolly	B	Connolly
Swansea Bay University Health Board	L Connor	L	Connor
Swansea Bay University Health Board	A Cook	A	Cook
University Hospital Birmingham NHS Foundation Trust & University of Birmingham	B Cooper	B	Cooper
Wrightington Wigan and Leigh NHS trust	J Cooper	J	Cooper
Liverpool University Hospitals NHS Foundation Trust & University of Liverpool	S Cooper	S	Cooper
Imperial College Healthcare NHS Trust & Imperial College London	D Copeland	D	Copeland
East Kent Hospitals University NHS Foundation Trust	T Cosier	T	Cosier
Tameside and Glossop Integrated Care NHS Foundation Trust	M Coulding	M	Coulding
Leeds Teaching Hospitals & University of Leeds	C Coupland	C	Coupland
University of Nottingham	E Cox	E	Cox
Belfast Health & Social Care Trust & Queen's University Belfast	T Craig	T	Craig
Whittington Health NHS Trust	P Crisp	P	Crisp
Royal Brompton and Harefield Clinical Group, Guy’s and St Thomas’ NHS Foundation trust.	D Cristiano	D	Cristiano
Hull University Teaching Hospitals NHS Trust & University of Hull	M G Crooks	M G	Crooks
Liverpool University Hospitals NHS Foundation Trust & University of Liverpool	A Cross	A	Cross
Cambridge University Hospitals NHS Foundation Trust, NIHR Cambridge Clinical Research Facility & University of Cambridge	I Cruz	I	Cruz
Imperial College Healthcare NHS Trust & Imperial College London	P Cullinan	P	Cullinan
University of Liverpool	D J Cuthbertson	D J	Cuthbertson
Usher Institute, University of Edinburgh, Edinburgh, United Kingdom	L Daines	L	Daines
Leeds Teaching Hospitals & University of Leeds	M Dalton	M	Dalton
Imperial College Healthcare NHS Trust & Imperial College London	P Daly	P	Daly
The Rotherham NHS Foundation Trust	A Daniels	A	Daniels
Salford Royal NHS Foundation Trust	P Dark	P	Dark
University Hospital Birmingham NHS Foundation Trust & University of Birmingham	J Dasgin	J	Dasgin
University College London	A David	A	David
Barts Health NHS Trust	C David	C	David
Cwm Taf Morgannwg University Health Board	E Davies	E	Davies
Betsi Cadwallader University Health Board	F Davies	F	Davies
Newcastle upon Tyne Hospitals NHS Foundation Trust & University of Newcastle	G Davies	G	Davies
Swansea Bay University Health Board	G A Davies	G A	Davies
Hywel Dda University Health Board	K Davies	K	Davies
University Hospitals of Leicester NHS Trust & University of Leicester	M J Davies	M J	Davies
Borders General Hospital, NHS Borders	J Dawson	J	Dawson
University Hospitals of Leicester NHS Trust	E Daynes	E	Daynes
Newcastle upon Tyne Hospitals NHS Foundation Trust & University of Newcastle	A De Soyza	A	De Soyza
University of Manchester	B Deakin	B	Deakin
NHS Lothian & University of Edinburgh	A Deans	A	Deans
NHS Tayside & University of Dundee	C Deas	C	Deas
East Kent Hospitals University NHS Foundation Trust	J Deery	J	Deery
Liverpool University Hospitals NHS Foundation Trust & University of Liverpool	S Defres	S	Defres
Aneurin Bevan University Health Board	A Dell	A	Dell
Cambridge University Hospitals NHS Foundation Trust, NIHR Cambridge Clinical Research Facility & University of Cambridge	K Dempsey	K	Dempsey
University College London	E Denneny	E	Denneny
University of Exeter Medical School	J Dennis	J	Dennis
Guy’s and St Thomas’ NHS Foundation Trust	A Dewar	A	Dewar
Whittington Health NHS Trust	R Dharmagunawardena	R	Dharmagunawardena
Salford Royal NHS Foundation Trust	N Diar-Bakerly	N	Diar-Bakerly
University Hospitals of Derby and Burton	C Dickens	C	Dickens
North Bristol NHS Trust & University of Bristol	A Dipper	A	Dipper
University Hospitals of Leicester NHS Trust & University of Leicester	S Diver	S	Diver
London North West University Healthcare NHS Trust	S N Diwanji	S N	Diwanji
Sheffield Teaching NHS Foundation Trust & University of Sheffield	M Dixon	M	Dixon
University Hospital Southampton NHS Foundation Trust & Univeristy of Southampton	R Djukanovic	R	Djukanovic
Alzheimer's Research UK	H Dobson	H	Dobson
Liverpool University Hospitals NHS Foundation Trust & University of Liverpool	S L Dobson	S L	Dobson
NHS Lothian & University of Edinburgh	A B Docherty	A B	Docherty
NHS Highland	A Donaldson	A	Donaldson
Oxford University Hospitals NHS Foundation Trust & University of Oxford	T Dong	T	Dong
Royal Brompton and Harefield Clinical Group, Guy’s and St Thomas’ NHS Foundation trust.	N Dormand	N	Dormand
NHS Greater Glasgow and Clyde Health Board & University of Glasgow	A Dougherty	A	Dougherty
University Hospitals of Leicester NHS Trust & University of Leicester	R Dowling	R	Dowling
Belfast Health & Social Care Trust & Queen's University Belfast	S Drain	S	Drain
University Hospital Birmingham NHS Foundation Trust & University of Birmingham	K Draxlbauer	K	Draxlbauer
Hull University Teaching Hospitals NHS Trust & University of Hull	K Drury	K	Drury
University Hospitals of Leicester NHS Trust & University of Leicester	H J C McAuley	H J C	drury
King’s College Hospital NHS Foundation Trust & Kings College London	P Dulawan	P	Dulawan
St George’s University Hospitals NHS Foundation Trust	A Dunleavy	A	Dunleavy
North Bristol NHS Trust & University of Bristol	S Dunn	S	Dunn
Nottingham University Hospitals NHS Trust & University of Nottingham	C Dupont	C	Dupont
Liverpool University Hospitals NHS Foundation Trust & University of Liverpool	J Earley	J	Earley
Hull University Teaching Hospitals NHS Trust & University of Hull	N Easom	N	Easom
Newcastle upon Tyne Hospitals NHS Foundation Trust & University of Newcastle	C Echevarria	C	Echevarria
University Hospitals of Leicester NHS Trust & University of Leicester	S Edwards	S	Edwards
University Hospitals of Leicester NHS Trust & University of Leicester	C Edwardson	C	Edwardson
Borders General Hospital, NHS Borders	H El-Taweel	H	El-Taweel
NHS Tayside & University of Dundee	A Elliott	A	Elliott
York & Scarborough NHS Foundation Trust	K Elliott	K	Elliott
Health & Care Research Wales	Y Ellis	Y	Ellis
Cambridge University Hospitals NHS Foundation Trust, NIHR Cambridge Clinical Research Facility & University of Cambridge	A Elmer	A	Elmer
University Hospitals of Leicester NHS Trust & University of Leicester	O Elneima	O	Elneima
Salford Royal NHS Foundation Trust	D Evans	D	Evans
University Hospitals of Leicester NHS Trust & University of Leicester	H Evans	H	Evans
University of Bristol	J Evans	J	Evans
University College London Hospital & University College London	R Evans	R	Evans
University Hospitals of Leicester NHS Trust & University of Leicester	R A Evans	R A	Evans
Oxford University Hospitals NHS Foundation Trust & University of Oxford	R I Evans	R I	Evans
Cardiff and Vale University Healthy Board	T Evans	T	Evans
Cwm Taf Morgannwg University Health Board	C Evenden	C	Evenden
Imperial College Healthcare NHS Trust & Imperial College London	L Evison	L	Evison
University of Nottingham	L Fabbri	L	Fabbri
Aneurin Bevan University Health Board	S Fairbairn	S	Fairbairn
Sheffield Teaching NHS Foundation Trust & University of Sheffield	A Fairman	A	Fairman
NHS Greater Glasgow and Clyde Health Board & University of Glasgow	K Fallon	K	Fallon
Manchester University NHS Foundation Trust & University of Manchester	D Faluyi	D	Faluyi
Leeds Teaching Hospitals & University of Leeds	C Favager	C	Favager
Imperial College Healthcare NHS Trust & Imperial College London	T Fayzan	T	Fayzan
Harrogate and District NHD Foundation Trust	J Featherstone	J	Featherstone
Manchester University NHS Foundation Trust & University of Manchester	T Felton	T	Felton
Oxford University Hospitals NHS Foundation Trust & University of Oxford	V M Ferreira	V M	Ferreira
University Hospitals of Leicester NHS Trust & University of Leicester	J Finch	J	Finch
University of Leicester	S Finney	S	Finney
Sheffield Teaching NHS Foundation Trust & University of Sheffield	J Finnigan	J	Finnigan
University of Oxford	L Finnigan	L	Finnigan
Newcastle upon Tyne Hospitals NHS Foundation Trust & University of Newcastle	H Fisher	H	Fisher
University Hospital Southampton NHS Foundation Trust & University of Southampton	S Fletcher	S	Fletcher
Hull University Teaching Hospitals NHS Trust & University of Hull	R Flockton	R	Flockton
Sherwood Forest Hospitals NHS Foundation Trust	M Flynn	M	Flynn
Sheffield Teaching NHS Foundation Trust & University of Sheffield	H Foot	H	Foot
Sheffield Teaching NHS Foundation Trust & University of Sheffield	D Foote	D	Foote
Sheffield Teaching NHS Foundation Trust & University of Sheffield	A Ford	A	Ford
St George's University Hospitals NHS Foundation Trust	D Forton	D	Forton
The Great Western Hospital Foundation Trust	E Fraile	E	Fraile
Newcastle upon Tyne Hospitals NHS Foundation Trust & University of Newcastle	C Francis	C	Francis
Stroke Association	R Francis	R	Francis
Nottingham University	S Francis	S	Francis
University of Nottingham	S Francis	S	Francis
Imperial College London	A Frankel	A	Frankel
Oxford University Hospitals NHS Foundation Trust & University of Oxford	E Fraser	E	Fraser
University of Leicester	R Free	R	Free
Liverpool University Hospitals NHS Foundation Trust & University of Liverpool	N French	N	French
University of Oxford	X Fu	X	Fu
Cambridge University Hospitals NHS Foundation Trust, NIHR Cambridge Clinical Research Facility & University of Cambridge	J Fuld	J	Fuld
NHS Lothian & University of Edinburgh	J Furniss	J	Furniss
Royal Papworth Hospital NHS Foundation Trust	L Garner	L	Garner
University Hospital Birmingham NHS Foundation Trust & University of Birmingham	N Gautam	N	Gautam
Oxford University Hospitals NHS Foundation Trust & University of Oxford	J R Geddes	J R	Geddes
NHS Tayside & University of Dundee	J George	J	George
Royal Brompton and Harefield Clinical Group, Guy’s and St Thomas’ NHS Foundation trust.	P George	P	George
Royal Devon and Exeter NHS Trust	M Gibbons	M	Gibbons
Sherwood Forest Hospitals NHS Foundation Trust	M Gill	M	Gill
NHS Greater Glasgow and Clyde Health Board & University of Glasgow	L Gilmour	L	Gilmour
Oxford University Hospitals NHS Foundation Trust & University of Oxford	F Gleeson	F	Gleeson
Leeds Teaching Hospitals & University of Leeds	J Glossop	J	Glossop
University Hospitals of Leicester NHS Trust & University of Leicester	S Glover	S	Glover
University Hospitals of Leicester NHS Trust & University of Leicester	N Goodman	N	Goodman
Sherwood Forest Hospitals NHS Foundation Trust	C Goodwin	C	Goodwin
University Hospitals of Leicester NHS Trust & University of Leicester	B Gooptu	B	Gooptu
Imperial College Healthcare NHS Trust & Imperial College London	H Gordon	H	Gordon
Manchester University NHS Foundation Trust & University of Manchester	T Gorsuch	T	Gorsuch
Sherwood Forest Hospitals NHS Foundation Trust	M Greatorex	M	Greatorex
Nottingham University Hospitals NHS Trust & University of Nottingham	P L Greenhaff	P L	Greenhaff
Liverpool University Hospitals NHS Foundation Trust & University of Liverpool	W Greenhalf	W	Greenhalf
Newcastle upon Tyne Hospitals NHS Foundation Trust & University of Newcastle	A Greenhalgh	A	Greenhalgh
University Hospitals of Leicester NHS Trust & University of Leicester	N J Greening	N J	Greening
Leeds Teaching Hospitals & University of Leeds	J Greenwood	J	Greenwood
Sherwood Forest Hospitals NHS Foundation Trust	H Gregory	H	Gregory
Sheffield Teaching NHS Foundation Trust & University of Sheffield	R Gregory	R	Gregory
NHS Greater Glasgow and Clyde Health Board & University of Glasgow	D Grieve	D	Grieve
Hampshire Hospitals NHS Foundation Trust	D Griffin	D	Griffin
York & Scarborough NHS Foundation Trust	L Griffiths	L	Griffiths
Kettering General Hospital NHS Trust	A-M Guerdette	A-M	Guerdette
University of Leicester	B Guillen Guio	B	Guillen Guio
Royal Brompton and Harefield Clinical Group, Guy’s and St Thomas’ NHS Foundation trust.	M Gummadi	M	Gummadi
Nottingham University Hospitals NHS Trust & University of Nottingham	A Gupta	A	Gupta
London North West University Healthcare NHS Trust	S Gurram	S	Gurram
University of Leeds	E Guthrie	E	Guthrie
York & Scarborough NHS Foundation Trust	Z Guy	Z	Guy
Airedale NHS Foundation Trust	H Henson	H	H Henson
University Hospitals of Leicester NHS Trust & University of Leicester	K Hadley	K	Hadley
Betsi Cadwallader University Health Board	A Haggar	A	Haggar
Liverpool University Hospitals NHS Foundation Trust & University of Liverpool	K Hainey	K	Hainey
Airedale NHS Foundation Trust	B Hairsine	B	Hairsine
University Hospitals of Leicester NHS Trust & University of Leicester	P Haldar	P	Haldar
University of Nottingham	I Hall	I	Hall
Leeds Teaching Hospitals & University of Leeds	L Hall	L	Hall
Royal Surrey NHS Foundation Trust	M Halling-Brown	M	Halling-Brown
NHS Lanarkshire	R Hamil	R	Hamil
Cwm Taf Morgannwg University Health Board	A Hancock	A	Hancock
Cwm Taf Morgannwg University Health Board	K Hancock	K	Hancock
Manchester University NHS Foundation Trust & University of Manchester	N A Hanley	N A	Hanley
Imperial College Healthcare NHS Trust & Imperial College London	S Haq	S	Haq
Liverpool University Hospitals NHS Foundation Trust & University of Liverpool	H E Hardwick	H E	Hardwick
Salford Royal NHS Foundation Trust	E Hardy	E	Hardy
Leeds Teaching Hospitals & University of Leeds	T Hardy	T	Hardy
University Hospitals of Leicester NHS Trust & University of Leicester	B Hargadon	B	Hargadon
Sheffield Teaching NHS Foundation Trust & University of Sheffield	K Harrington	K	Harrington
Chesterfield Royal Hospital NHS Trust	E Harris	E	Harris
University Hospitals of Leicester NHS Trust & University of Leicester	V C Harris	V C	Harris
NHS Lothian & University of Edinburgh	E M Harrison	E M	Harrison
Oxford University Hospitals NHS Foundation Trust & University of Oxford	P Harrison	P	Harrison
Guy’s and St Thomas’ NHS Foundation Trust	N Hart	N	Hart
Salford Royal NHS Foundation Trust	A Harvey	A	Harvey
University Hospital Southampton NHS Foundation Trust & University of Southampton	M Harvey	M	Harvey
University of Manchester	M Harvie	M	Harvie
Sheffield Teaching NHS Foundation Trust & University of Sheffield	L Haslam	L	Haslam
Oxford University Hospitals NHS Foundation Trust & University of Oxford	M Havinden-Williams	M	Havinden-Williams
Liverpool University Hospitals NHS Foundation Trust & University of Liverpool	J Hawkes	J	Hawkes
Aneurin Bevan University Health Board	N Hawkings	N	Hawkings
Aneurin Bevan University Health Board	J Haworth	J	Haworth
Kings College Hospital NHS Foundation Trust & Kings College London	A Hayday	A	Hayday
Cardiff and Vale University Healthy Board	M Haynes	M	Haynes
University Hospital Birmingham NHS Foundation Trust & University of Birmingham	J Hazeldine	J	Hazeldine
East Kent Hospitals University NHS Foundation Trust	T Hazelton	T	Hazelton
Belfast Health & Social Care Trust & Queen's University Belfast	L G Heaney	L G	Heaney
Sherwood Forest Hospitals NHS Foundation Trust	C Heeley	C	Heeley
University of Cambridge	J L Heeney	J L	Heeney
University College London Hospital & University College London	M Heightman	M	Heightman
Department of Oncology and Metabolism, University of Sheffield, Sheffield, UK	S Heller	S	Heller
University of Leeds	M Henderson	M	Henderson
Sheffield Teaching NHS Foundation Trust & University of Sheffield	L Hesselden	L	Hesselden
Kettering General Hospital NHS Trust	M Hewitt	M	Hewitt
Liverpool University Hospitals NHS Foundation Trust & University of Liverpool	V Highett	V	Highett
University College London Hospital & University College London	T Hillman	T	Hillman
University Hospital Birmingham NHS Foundation Trust & University of Birmingham	T Hiwot	T	Hiwot
Oxford University Hospitals NHS Foundation Trust & University of Oxford	L P Ho	L P	Ho
King’s College Hospital NHS Foundation Trust & Kings College London	A Hoare	A	Hoare
Aneurin Bevan University Health Board	M Hoare	M	Hoare
Sheffield Teaching NHS Foundation Trust & University of Sheffield	J Hockridge	J	Hockridge
Newcastle upon Tyne Hospitals NHS Foundation Trust & University of Newcastle	P Hogarth	P	Hogarth
Sheffield Teaching NHS Foundation Trust & University of Sheffield	A Holbourn	A	Holbourn
University Hospital Birmingham NHS Foundation Trust & University of Birmingham	S Holden	S	Holden
Hull University Teaching Hospitals NHS Trust & University of Hull	L Holdsworth	L	Holdsworth
Salford Royal NHS Foundation Trust	D Holgate	D	Holgate
East Cheshire NHS Trust	M Holland	M	Holland
Sherwood Forest Hospitals NHS Foundation Trust	L Holloway	L	Holloway
NIHR Office for Clinical Research Infrastructure	K Holmes	K	Holmes
Sherwood Forest Hospitals NHS Foundation Trust	M Holmes	M	Holmes
Sheffield Teaching NHS Foundation Trust & University of Sheffield	B Holroyd-Hind	B	Holroyd-Hind
Sheffield Teaching NHS Foundation Trust & University of Sheffield	L Holt	L	Holt
The Rotherham NHS Foundation Trust	A Hormis	A	Hormis
Manchester University NHS Foundation Trust & University of Manchester	A Horsley	A	Horsley
Nottingham University Hospitals NHS Trust & University of Nottingham	A Hosseini	A	Hosseini
South London and Maudsley NHS Foundation Trust & Kings College London	M Hotopf	M	Hotopf
University Hospitals of Leicester NHS Trust & University of Leicester	L Houchen-Wolloff	L	Houchen-Wolloff
York & Scarborough NHS Foundation Trust	K Howard	K	Howard
Imperial College London	L S Howard	L S	Howard
Sheffield Teaching NHS Foundation Trust & University of Sheffield	A Howell	A	Howell
University of Nottingham	E Hufton	E	Hufton
University College London	A D Hughes	A D	Hughes
Newcastle upon Tyne Hospitals NHS Foundation Trust & University of Newcastle	J Hughes	J	Hughes
Hywel Dda University Health Board	R Hughes	R	Hughes
Leeds Teaching Hospitals & University of Leeds	A Humphries	A	Humphries
University of Southampton	N Huneke	N	Huneke
Sheffield Teaching NHS Foundation Trust & University of Sheffield	E Hurditch	E	Hurditch
Royal Free London NHS Foundation Trust	J Hurst	J	Hurst
University of Oxford	M Husain	M	Husain
Manchester University NHS Foundation Trust & University of Manchester	T Hussell	T	Hussell
Sherwood Forest Hospitals NHS Foundation Trust	J Hutchinson	J	Hutchinson
University Hospitals of Leicester NHS Trust & University of Leicester	W Ibrahim	W	Ibrahim
Sheffield Teaching NHS Foundation Trust & University of Sheffield	F Ilyas	F	Ilyas
The Rotherham NHS Foundation Trust	J Ingham	J	Ingham
University Hospitals of Leicester NHS Trust & University of Leicester	L Ingram	L	Ingram
York & Scarborough NHS Foundation Trust	D Ionita	D	Ionita
University Hospital Birmingham NHS Foundation Trust & University of Birmingham	K Isaacs	K	Isaacs
King's College London	K Ismail	K	Ismail
University Hospital Birmingham NHS Foundation Trust & University of Birmingham	T Jackson	T	Jackson
University College London Hospital & University College London	J Jacob	J	Jacob
Barts Health NHS Trust	W Y James	W Y	James
Nottingham University Hospitals NHS Trust & University of Nottingham	W Jang	W	Jang
Sheffield Teaching NHS Foundation Trust & University of Sheffield	C Jarman	C	Jarman
Asthma UK BLF	I Jarrold	I	Jarrold
Royal Free London NHS Foundation Trust	H Jarvis	H	Jarvis
University College London Hospital & University College London	R Jastrub	R	Jastrub
North Middlesex University Hospital NHS Trust	B Jayaraman	B	Jayaraman
Imperial College Healthcare NHS Trust & Imperial College London	R G Jenkins	R G	Jenkins
Oxford University Hospitals NHS Foundation Trust & University of Oxford	P Jezzard	P	Jezzard
Newcastle upon Tyne Hospitals NHS Foundation Trust & University of Newcastle	K Jiwa	K	Jiwa
Royal Papworth Hospital NHS Foundation Trust	C Johnson	C	Johnson
University of Nottingham	S Johnson	S	Johnson
Imperial College London	D Johnston	D	Johnston
King’s College Hospital NHS Foundation Trust & Kings College London	C J Jolley	C J	Jolley
University of Leicester	D Jones	D	Jones
Newcastle upon Tyne Hospitals NHS Foundation Trust & University of Newcastle	G Jones	G	Jones
Cambridge University Hospitals NHS Foundation Trust, NIHR Cambridge Clinical Research Facility & University of Cambridge	H Jones	H	Jones
Tameside and Glossop Integrated Care NHS Foundation Trust	H Jones	H	Jones
Cardiff Univeristy, National Centre for Mental Health	I Jones	I	Jones
Cardiff and Vale University Healthy Board	L Jones	L	Jones
University Hospital Southampton NHS Foundation Trust & University of Southampton	M G Jones	M G	Jones
Action for Pulmonary Fibrosis	S Jones	S	Jones
Cambridge University Hospitals NHS Foundation Trust, NIHR Cambridge Clinical Research Facility & University of Cambridge	S Jose	S	Jose
McPin Foundation	T Kabir	T	Kabir
Guy’s and St Thomas’ NHS Foundation Trust	G Kaltsakas	G	Kaltsakas
University Hospital Birmingham NHS Foundation Trust & University of Birmingham	V Kamwa	V	Kamwa
Oxford University Hospitals NHS Foundation Trust	N Kanellakis	N	Kanellakis
Liverpool University Hospitals NHS Foundation Trust & University of Liverpool	S Kaprowska	s	Kaprowska
Manchester University NHS Foundation Trust & University of Manchester	Z Kausar	Z	Kausar
East Cheshire NHS Trust	N Keenan	N	Keenan
NHS Lothian & University of Edinburgh	S Kelly	S	Kelly
University of Liverpool	G J Kemp	G J	Kemp
Roslin Institute, The University of Edinburgh, Edinburgh, EH8 9AG, UK	S Kerr	S	Kerr
Guy’s and St Thomas’ NHS Foundation Trust	H Kerslake	H	Kerslake
Liverpool University Hospitals NHS Foundation Trust & University of Liverpool	A L Key	A L	Key
University of Nottingham	F Khan	F	Khan
University Hospitals of Leicester NHS Trust & University of Leicester	K Khunti	K	Khunti
Tameside and Glossop Integrated Care NHS Foundation Trust	S Kilroy	S	Kilroy
Belfast Health & Social Care Trust & Queen's University Belfast	B King	B	King
Imperial College Healthcare NHS Trust & Imperial College London	C King	C	King
University of Oxford	L Kingham	L	Kingham
Sherwood Forest Hospitals NHS Foundation Trust	J Kirk	J	Kirk
University of Nottingham	P Kitterick	P	Kitterick
University of Oxford	P Klenerman	P	Klenerman
Cardiff and Vale University Healthy Board	L Knibbs	L	Knibbs
Salford Royal NHS Foundation Trust	S Knight	S	Knight
King’s College Hospital NHS Foundation Trust & Kings College London	A Knighton	A	Knighton
Imperial College Healthcare NHS Trust & Imperial College London	O Kon	O	Kon
Royal Brompton and Harefield Clinical Group, Guy’s and St Thomas’ NHS Foundation trust.	S Kon	S	Kon
The Hillingdon Hospitals NHS Foundation Trust	S S Kon	S S	Kon
Liverpool University Hospitals NHS Foundation Trust & University of Liverpool	S Koprowska	S	Koprowska
Queen Mary University of London	A Korszun	A	Korszun
Oxford University Hospitals NHS Foundation Trust & University of Oxford	I Koychev	I	Koychev
Airedale NHS Foundation Trust	C Kurasz	C	Kurasz
Oxford University Hospitals NHS Foundation Trust & University of Oxford	P Kurupati	P	Kurupati
Royal Free London NHS Foundation Trust	C Laing	C	Laing
University of Oxford	H Lamlum	H	Lamlum
The Hillingdon Hospitals NHS Foundation Trust	G Landers	G	Landers
University of Cambridge	C Langenberg	C	Langenberg
University of Warwick	D Lasserson	D	Lasserson
Liverpool University Hospitals NHS Foundation Trust & University of Liverpool	L Lavelle-Langham	L	Lavelle-Langham
Sheffield Teaching NHS Foundation Trust & University of Sheffield	A Lawrie	A	Lawrie
Harrogate and District NHD Foundation Trust	C Lawson	C	Lawson
University of Leicester	C Lawson	C	Lawson
Harrogate and District NHD Foundation Trust	A Layton	A	Layton
University Hospitals of Leicester NHS Trust & University of Leicester	A Lea	A	Lea
University of Leicester	O C Leavy	O C	Leavy
University Hospitals of Leicester NHS Trust & University of Leicester	D Lee	D	Lee
Sheffield Teaching NHS Foundation Trust & University of Sheffield	J-H Lee	J-H	Lee
Sheffield Teaching NHS Foundation Trust & University of Sheffield	E Lee	E	Lee
NHS Lanarkshire	K Leitch	K	Leitch
Sheffield Teaching NHS Foundation Trust & University of Sheffield	R Lenagh	R	Lenagh
University Hospital Birmingham NHS Foundation Trust & University of Birmingham	D Lewis	D	Lewis
Betsi Cadwallader University Health Board	J Lewis	J	Lewis
Swansea University, Swansea Welsh Network, Hywel Dda University Health Board	K E Lewis	K E	Lewis
Aneurin Bevan University Health Board	V Lewis	V	Lewis
Liverpool University Hospitals NHS Foundation Trust & University of Liverpool	N Lewis-Burke	N	Lewis-Burke
University of Oxford	X Li	X	Li
North Middlesex University Hospital NHS Trust	T Light	T	Light
Imperial College London	L Lightstone	L	Lightstone
University College London	W Lilaonitkul	W	Lilaonitkul
Royal Free London NHS Foundation Trust	L Lim	L	Lim
Nottingham University Hospitals NHS Trust & University of Nottingham	S Linford	S	Linford
Imperial College London	A Lingford-Hughes	A	Lingford-Hughes
University College London Hospital & University College London	M Lipman	M	Lipman
Royal Brompton and Harefield Clinical Group, Guy’s and St Thomas’ NHS Foundation trust.	K Liyanage	K	Liyanage
Betsi Cadwallader University Health Board	A Lloyd	A	Lloyd
University College London Hospital & University College London	S Logan	S	Logan
University College London Hospital & University College London	D Lomas	D	Lomas
(1) Usher Institute, University of Edinburgh, Edinburgh, United Kingdom and (2) Royal Infirmary of Edinburgh, NHS Lothian, Edinburgh, United Kingdom	N I Lone	N I	Lone
Hywel Dda University Health Board	R Loosley	R	Loosley
University Hospital Birmingham NHS Foundation Trust & University of Birmingham	J M Lord	J M	Lord
The Hillingdon Hospitals NHS Foundation Trust	H Lota	H	Lota
Sherwood Forest Hospitals NHS Foundation Trust	W Lovegrove	W	Lovegrove
Aneurin Bevan University Health Board	A Lucey	A	Lucey
University of Oxford	E Lukaschuk	E	Lukaschuk
Sheffield Teaching NHS Foundation Trust & University of Sheffield	A Lye	A	Lye
Cwm Taf Morgannwg University Health Board	C Lynch	C	Lynch
University of Glasgow	S MacDonald	S	MacDonald
Newcastle upon Tyne Hospitals NHS Foundation Trust & University of Newcastle	G MacGowan	G	MacGowan
Sheffield Teaching NHS Foundation Trust & University of Sheffield	I Macharia	I	Macharia
Royal Papworth Hospital NHS Foundation Trust	J Mackie	J	Mackie
NHS Lanarkshire	L Macliver	L	Macliver
University Hospital Birmingham NHS Foundation Trust & University of Birmingham	S Madathil	S	Madathil
Liverpool University Hospitals NHS Foundation Trust & University of Liverpool	G Madzamba	G	Madzamba
Belfast Health & Social Care Trust & Queen's University Belfast	N Magee	N	Magee
Guy’s and St Thomas’ NHS Foundation Trust	MM Magtoto	M M	Magtoto
Salford Royal NHS Foundation Trust	N Mairs	N	Mairs
Salford Royal NHS Foundation Trust	N Majeed	N	Majeed
Belfast Health & Social Care Trust & Queen's University Belfast	E Major	E	Major
Liverpool University Hospitals NHS Foundation Trust & University of Liverpool	F Malein	F	Malein
King's College Hospital NHS Foundation Trust & Kings College London	M Malim	M	Malim
Aneurin Bevan University Health Board	G Mallison	G	Mallison
Imperial College London	W D-C Man	W D-C	Man
Royal Free London NHS Foundation Trust	S Mandal	S	Mandal
NHS Greater Glasgow and Clyde Health Board & University of Glasgow	K Mangion	K	Mangion
Barts Heart Centre	C Manisty	C	Manisty
Betsi Cadwallader University Health Board	R Manley	R	Manley
Imperial College Healthcare NHS Trust & Imperial College London	K March	K	March
Cambridge University Hospitals NHS Foundation Trust, NIHR Cambridge Clinical Research Facility & University of Cambridge	S Marciniak	S	Marciniak
Guy’s and St Thomas’ NHS Foundation Trust	P Marino	P	Marino
Imperial College Healthcare NHS Trust & Imperial College London	M Mariveles	M	Mariveles
London School of Hygiene & Tropical Medicine	M Marks	M	Marks
University Hospital Southampton NHS Foundation Trust & University of Southampton	E Marouzet	E	Marouzet
Liverpool University Hospitals NHS Foundation Trust & University of Liverpool	S Marsh	S	Marsh
University Hospital Southampton NHS Foundation Trust & University of Southampton	B Marshall	B	Marshall
Sheffield Teaching NHS Foundation Trust & University of Sheffield	M Marshall	M	Marshall
Hampshire Hospitals NHS Foundation Trust	J Martin	J	Martin
Barts Health NHS Trust & Queen Mary University of London	A Martineau	A	Martineau
Guy’s and St Thomas’ NHS Foundation Trust	LM Martinez	L M	Martinez
North Bristol NHS Trust & University of Bristol	N Maskell	N	Maskell
Royal Free London NHS Foundation Trust	D Matila	D	Matila
Salisbury NHS Foundation Trust	W Matimba-Mupaya	W	Matimba-Mupaya
Nottingham University Hospitals NHS Trust & University of Nottingham	L Matthews	L	Matthews
Sheffield Teaching NHS Foundation Trust & University of Sheffield	A Mbuyisa	A	Mbuyisa
Imperial College London	S McAdoo	S	McAdoo
Newcastle University	H McAllister-Williams	H	McAllister-Williams
University of Liverpool	A McArdle	A	McArdle
University of Birmingham	P McArdle	P	McArdle
Belfast Health & Social Care Trust & Queen's University Belfast	D McAulay	D	McAulay
University Hospitals of Leicester NHS Trust & University of Leicester	G P McCann	G P	McCann
Tameside and Glossop Integrated Care NHS Foundation Trust	J McCormick	J	McCormick
Gateshead NHS Trust	W McCormick	W	McCormick
University Hospitals of Leicester NHS Trust & University of Leicester	P McCourt	P	McCourt
Belfast Health & Social Care Trust & Queen's University Belfast	L Mcgarvey	L	McGarvey
University Hospital Birmingham NHS Foundation Trust & University of Birmingham	C McGhee	C	McGee
University Hospital Birmingham NHS Foundation Trust & University of Birmingham	K Mcgee	K	Mcgee
Belfast Health & Social Care Trust & Queen's University Belfast	J McGinness	J	McGinness
University of Oxford	K McGlynn	K	McGlynn
University of Exeter	A McGovern	A	McGovern
Hywel Dda University Health Board	H McGuinness	H	McGuinness
NHS Greater Glasgow and Clyde Health Board & University of Glasgow	I B McInnes	I B	McInnes
Tameside and Glossop Integrated Care NHS Foundation Trust	J McIntosh	J	McIntosh
Betsi Cadwallader University Health Board	E McIvor	E	McIvor
Manchester Centre for Clinical Neurosciences, Salford Royal NHS Foundation Trust	K McIvor	K	McIvor
Imperial College Healthcare NHS Trust & Imperial College London	L McLeavey	L	McLeavey
Kidney Research UK	A McMahon	A	McMahon
NHS Dumfries and Galloway	M J McMahon	M J	McMahon
Salford Royal NHS Foundation Trust	L McMorrow	L	McMorrow
University Hospitals of Leicester NHS Trust & University of Leicester	T Mcnally	T	Mcnally
Swansea University	M McNarry	M	McNarry
Sheffield Teaching NHS Foundation Trust & University of Sheffield	J McNeill	J	McNeill
Cardiff and Vale University Healthy Board	A McQueen	A	McQueen
Oxford University Hospitals NHS Foundation Trust & University of Oxford	H McShane	H	McShane
Liverpool University Hospitals NHS Foundation Trust & University of Liverpool	C Mears	C	Mears
Oxford University Hospitals NHS Foundation Trust & University of Oxford	C Megson	C	Megson
Sheffield Teaching NHS Foundation Trust & University of Sheffield	S Megson	S	Megson
University College London	P Mehta	P	Mehta
Sheffield Teaching NHS Foundation Trust & University of Sheffield	J Meiring	J	Meiring
Liverpool University Hospitals NHS Foundation Trust & University of Liverpool	L Melling	L	Melling
St George’s University Hospitals NHS Foundation Trust	M Mencias	M	Mencias
University of Oxford	R Menke	R	Menke
Betsi Cadwallader University Health Board	D Menzies	D	Menzies
University College London Hospital & University College London	M Merida Morillas	M	Merida Morillas
Royal Papworth Hospital NHS Foundation Trust	A Michael	A	Michael
University of Manchester	C Miller	C	Miller
Manchester University NHS Foundation Trust & University of Manchester	C A Miller	C A	Miller
CEO at MQ Mental Health Research,	L Milligan	L	Milligan
Harrogate and District NHD Foundation Trust	C Mills	C	Mills
BHF Centre for Cardiovascular Science, Usher Institute of Population Health Sciences and Informatics, University of Edinburgh	N L Mills	N L	Mills
Sheffield Teaching NHS Foundation Trust & University of Sheffield	L Milner	L	Milner
Sheffield Teaching NHS Foundation Trust & University of Sheffield	S Misra	S	Misra
Imperial College London	J Mitchell	J	Mitchell
Hywel Dda University Health Board	A Mohamed	A	Mohamed
Imperial College Healthcare NHS Trust & Imperial College London	N Mohamed	N	Mohamed
NHS Tayside & University of Dundee	S Mohammed	S	Mohammed
Imperial College London	P L Molyneaux	P L	Molyneaux
University Hospitals of Leicester NHS Trust & University of Leicester	W Monteiro	W	Monteiro
Imperial College Healthcare NHS Trust & Imperial College London	S Moriera	S	Moriera
North Bristol NHS Trust & University of Bristol	A Morley	A	Morley
North Bristol NHS Trust & University of Bristol	L Morrison	L	Morrison
University of Nottingham	R Morriss	R	Morriss
NHS Greater Glasgow and Clyde Health Board & University of Glasgow	A Morrow	A	Morrow
University of Birmingham	P Moss	P	Moss
University Hospitals of Leicester NHS Trust & University of Leicester	A J Moss	A J	Moss
University of Oxford	K Motohashi	K	Motohashi
St George’s University Hospitals NHS Foundation Trust	N Msimanga	N	Msimanga
University of Leicester	E Mukaetova-Ladinska	E	Mukaetova-Ladinska
Imperial College Healthcare NHS Trust & Imperial College London	U Munawar	U	Munawar
Leeds Teaching Hospitals & University of Leeds	J Murira	J	Murira
University Hospitals of Derby and Burton	U Nanda	U	Nanda
Aneurin Bevan University Health Board	H Nassa	H	Nassa
The Hillingdon Hospitals NHS Foundation Trust	M Nasseri	M	Nasseri
University Hospital Birmingham NHS Foundation Trust & University of Birmingham	A Neal	A	Neal
Nottingham University Hospitals NHS Trust & University of Nottingham	R Needham	R	Needham
NHS Dumfries and Galloway	P Neill	P	Neill
Oxford University Hospitals NHS Foundation Trust & University of Oxford	S Neubauer	S	Neubauer
University of Edinburgh	D E Newby	D E	Newby
Sheffield Teaching NHS Foundation Trust & University of Sheffield	H Newell	H	Newell
Sheffield Teaching NHS Foundation Trust & University of Sheffield	T Newman	T	Newman
University Hospital Birmingham NHS Foundation Trust & University of Birmingham	A Newton-Cox	A	Newton-Cox
University of Oxford	T E Nichols	T E	Nichols
King's College London	T Nicholson	T	Nicholson
Oxford University Hospitals NHS Foundation Trust & University of Oxford	D Nicoll	D	Nicoll
Nottingham University Hospitals NHS Trust & University of Nottingham	A Nikolaidis	A	Nikolaidis
Oxford University Hospitals NHS Foundation Trust & University of Oxford	C Nikolaidou	C	Nikolaidou
Royal Brompton and Harefield Clinical Group, Guy’s and St Thomas’ NHS Foundation trust.	C M Nolan	C M	Nolan
Liverpool University Hospitals NHS Foundation Trust & University of Liverpool	M J Noonan	M J	Noonan
Sheffield Teaching NHS Foundation Trust & University of Sheffield	C Norman	C	Norman
University of Leicester	P Novotny	P	Novotny
Imperial College Healthcare NHS Trust & Imperial College London	J Nunag	J	Nunag
Sheffield Teaching NHS Foundation Trust & University of Sheffield	L Nwafor	L	Nwafor
Imperial College Healthcare NHS Trust & Imperial College London	U Nwanguma	U	Nwanguma
University Hospital Birmingham NHS Foundation Trust & University of Birmingham	J Nyaboko	J	Nyaboko
Kings College Hospital / Guys and St Thomas NHS FT	C O'Brien	C	O'Brien
University of Glasgow	K O'Donnell	K	O'Donnell
Imperial College London	D O'Regan	D	O'Regan
Hywel Dda University Health Board	L O’Brien	L	O’Brien
Kings College Hospitals, Guys and St Thomas Foundation Trust	C O’Brien	C	O’Brien
Imperial college London	D O’Regan	D	O’Regan
Manchester University NHS Foundation Trust & University of Manchester	N Odell	N	Odell
University of Oxford	G Ogbole	G	Ogbole
Oxford University Hospitals NHS Foundation Trust & University of Oxford	G Ogg	G	Ogg
Royal Free London NHS Foundation Trust	O Olaosebikan	O	Olaosebikan
Cardiff and Vale University Healthy Board	C Oliver	C	Oliver
Hywel Dda University Health Board	Z Omar	Z	Omar
National Heart and Lung Institute, Imperial College London, London, United Kingdom	P J M Openshaw	P J M	Openshaw
Imperial College Healthcare NHS Trust & Imperial College London	L Orriss-Dib	L	Orriss-Dib
United Lincolnshire Hospitals NHS Trust	L Osborne	L	Osborne
Manchester University NHS Foundation Trust & University of Manchester	R Osbourne	R	Osbourne
Guy’s and St Thomas’ NHS Foundation Trust	M Ostermann	M	Ostermann
University of Leicester	C Overton	C	Overton
Hampshire Hospitals NHS Foundation Trust	J Owen	J	Owen
Salford Royal NHS Foundation Trust	J Oxton	J	Oxton
Royal Papworth Hospital NHS Foundation Trust	J Pack	J	Pack
Oxford University Hospitals NHS Foundation Trust & University of Oxford	E Pacpaco	E	Pacpaco
Newcastle University	S Paddick	S	Paddick
Shropshire Community Health NHS Trust	S Painter	S	Painter
University College London	A Pakzad	A	Pakzad
Somerset NHS Foundation Trust	S Palmer	S	Palmer
London North West University Healthcare NHS Trust	P Papineni	P	Papineni
Royal Papworth Hospital NHS Foundation Trust	K Paques	K	Paques
Cardiff and Vale University Healthy Board	K Paradowski	K	Paradowski
University Hospitals of Leicester NHS Trust & University of Leicester	M Pareek	M	Pareek
University Hospital Birmingham NHS Foundation Trust & University of Birmingham	D Parekh	D	Parekh
Royal Papworth Hospital NHS Foundation Trust	H Parfrey	H	Parfrey
King's College London	C Pariante	C	Pariante
University Hospitals of Leicester NHS Trust & University of Leicester	S Parker	S	Parker
Cambridge University Hospitals NHS Foundation Trust, NIHR Cambridge Clinical Research Facility & University of Cambridge		M	Parkes
Royal Papworth Hospital NHS Foundation Trust	J Parmar	J	Parmar
King’s College Hospital NHS Foundation Trust & Kings College London	S Patale	S	Patale
Royal Brompton and Harefield Clinical Group, Guy’s and St Thomas’ NHS Foundation trust.	B Patel	B	Patel
NHS Lanarkshire	M Patel	M	Patel
Royal Brompton and Harefield Clinical Group, Guy’s and St Thomas’ NHS Foundation trust.	S Patel	S	Patel
Sheffield Teaching NHS Foundation Trust & University of Sheffield	D Pattenadk	D	Pattenadk
Oxford University Hospitals NHS Foundation Trust & University of Oxford	M Pavlides	M	Pavlides
Hampshire Hospitals NHS Foundation Trust	S Payne	S	Payne
Gateshead NHS Trust	L Pearce	L	Pearce
University of Leicester	J E Pearl	J E	Pearl
Leeds Teaching Hospitals & University of Leeds	D Peckham	D	Peckham
Salford Royal NHS Foundation Trust	J Pendlebury	J	Pendlebury
Oxford University Hospitals NHS Foundation Trust & University of Oxford	Y Peng	Y	Peng
Aneurin Bevan University Health Board	C Pennington	C	Pennington
King’s College Hospital NHS Foundation Trust & Kings College London	I Peralta	I	Peralta
Hywel Dda University Health Board	E Perkins	E	Perkins
University Hospital Birmingham NHS Foundation Trust & University of Birmingham	Z Peterkin	Z	Peterkin
Queen's University Belfast	T Peto	T	Peto
Oxford University Hospitals NHS Foundation Trust & University of Oxford	N Petousi	N	Petousi
University of Glasgow	J Petrie	J	Petrie
Barts Health NHS Trust	P Pfeffer	P	Pfeffer
Hywel Dda University Health Board	J Phipps	J	Phipps
University of Oxford	S Piechnik	S	Piechnik
Oxford University Hospitals NHS Foundation Trust & University of Oxford	J Pimm	J	Pimm
Manchester University NHS Foundation Trust & University of Manchester	K Piper Hanley	K	Piper Hanley
University of Edinburgh	R Pius	R	Pius
University College London Hospital & University College London	H Plant	H	Plant
Leeds Teaching Hospitals & University of Leeds	S Plein	S	Plein
University of Leicester	T Plekhanova	T	Plekhanova
Sheffield Teaching NHS Foundation Trust & University of Sheffield	M Plowright	M	Plowright
Asthma UK and British Lung Foundation Partnership	K Poinasamy	K	Poinasamy
Royal Brompton and Harefield Clinical Group, Guy’s and St Thomas’ NHS Foundation trust.	O Polgar	O	Polgar
Liverpool University Hospitals NHS Foundation Trust & University of Liverpool	L Poll	L	Poll
University College London Hospital & University College London	J C Porter	J C	Porter
Sheffield Teaching NHS Foundation Trust & University of Sheffield	J Porter	J	Porter
The Hillingdon Hospitals NHS Foundation Trust	S Portukhay	S	Portukhay
King’s College Hospital NHS Foundation Trust & Kings College London	N Powell	N	Powell
Hampshire Hospitals NHS Foundation Trust	A Prabhu	A	Prabhu
Liverpool University Hospitals NHS Foundation Trust & University of Liverpool	J Pratt	J	Pratt
Aneurin Bevan University Health Board	A Price	A	Price
Aneurin Bevan University Health Board	C Price	C	Price
East Kent Hospitals University NHS Foundation Trust	C Price	C	Price
Newcastle upon Tyne Hospitals NHS Foundation Trust & University of Newcastle	D Price	D	Price
Imperial College London	L Price	L	Price
Royal Brompton Hospital	L Price	L	Price
University Hospitals of Leicester NHS Trust & University of Leicester	A Prickett	A	Prickett
University of Oxford	I Propescu	I	Propescu
Nottingham University Hospitals NHS Trust & University of Nottingham	S Prosper	S	Prosper
Gateshead NHS Trust	S Pugmire	S	Pugmire
London North West University Healthcare NHS Trust	S Quaid	S	Quaid
NHS Lanarkshire	J Quigley	J	Quigley
Imperial College London	J Quint	J	Quint
University Hospital Birmingham NHS Foundation Trust & University of Birmingham	H Qureshi	H	Qureshi
University Hospitals of Leicester NHS Trust & University of Leicester	I N Qureshi	I N	Qureshi
Manchester University NHS Foundation Trust & University of Manchester	K Radhakrishnan	K	Radhakrishnan
Oxford University Hospitals NHS Foundation Trust & University of Oxford & Oxford NIHR Biomedical Research Centre & Oxford Chinese Academy of Medicine Institute	N M Rahman	N M	Rahman
Francis Crick Institute	M Ralser	M	Ralser
Oxford University Hospitals NHS Foundation Trust & University of Oxford	B Raman	B	Raman
King’s College Hospital NHS Foundation Trust & Kings College London	A Ramos	A	Ramos
East Kent Hospitals University NHS Foundation Trust	H Ramos	H	Ramos
Leeds Teaching Hospitals & University of Leeds	J Rangeley	J	Rangeley
University College London	B Rangelov	B	Rangelov
University Hospital Birmingham NHS Foundation Trust & University of Birmingham	L Ratcliffe	L	Ratcliffe
Sheffield Teaching NHS Foundation Trust & University of Sheffield	P Ravencroft	P	Ravencroft
Wirral University Teaching Hospital	A Reddington	A	Reddington
Kettering General Hospital NHS Trust	R Reddy	R	Reddy
York & Scarborough NHS Foundation Trust	H Redfearn	H	Redfearn
Somerset NHS Foundation Trust	D Redwood	D	Redwood
Hampshire Hospitals NHS Foundation Trust	A Reed	A	Reed
Cwm Taf Morgannwg University Health Board	M Rees	M	Rees
Swansea Bay University Health Board	T Rees	T	Rees
Bradford Teaching Hospitals NHS Foundation Trust	K Regan	K	Regan
University of Liverpool	W Reynolds	W	Reynolds
Cambridge University Hospitals NHS Foundation Trust, NIHR Cambridge Clinical Research Facility & University of Cambridge	C Ribeiro	C	Ribeiro
Hull University Teaching Hospitals NHS Trust & University of Hull	A Richards	A	Richards
Liverpool University Hospitals NHS Foundation Trust & University of Liverpool	E Richardson	E	Richardson
University of Leicester	M Richardson	M	Richardson
Manchester University NHD Foundation Trust	P Rivera-Ortega	P	Rivera-Ortega
Betsi Cadwallader University Health Board	K Roberts	K	Roberts
Diabetes UK, University of Glasgow	E Robertson	E	Robertson
Wrightington Wigan and Leigh NHS trust	E Robinson	E	Robinson
Borders General Hospital, NHS Borders	L Robinson	L	Robinson
Cwm Taf Morgannwg University Health Board	L Roche	L	Roche
Sheffield Teaching NHS Foundation Trust & University of Sheffield	C Roddis	C	Roddis
Sheffield Teaching NHS Foundation Trust & University of Sheffield	J Rodger	J	Rodger
Imperial College Healthcare NHS Trust & Imperial College London	A Ross	A	Ross
Hywel Dda University Health Board	G Ross	G	Ross
Guy’s and St Thomas’ NHS Foundation Trust	J Rossdale	J	Rossdale
University of Newcastle	A Rostron	A	Rostron
Liverpool University Hospitals NHS Foundation Trust & University of Liverpool	A Rowe	A	Rowe
University Hospitals of Leicester NHS Trust & University of Leicester	A Rowland	A	Rowland
NHS Tayside & University of Dundee	J Rowland	J	Rowland
Oxford University Hospitals NHS Foundation Trust & University of Oxford	M J Rowland	M J	Rowland
Sheffield Teaching NHS Foundation Trust & University of Sheffield	S L Rowland-Jones	S L	Rowland-Jones
University College London Hospital & University College London	K Roy	K	Roy
Imperial College Healthcare NHS Trust & Imperial College London	M Roy	M	Roy
University of Edinburgh	I Rudan	I	Rudan
University Hospitals of Leicester NHS Trust & University of Leicester	R Russell	R	Russell
Imperial College Healthcare NHS Trust & Imperial College London	E Russell	E	Russell
Leeds Teaching Hospitals & University of Leeds	G Saalmink	G	Saalmink
Cardiff and Vale University Healthy Board	R Sabit	R	Sabit
NHS Highland	E K Sage	E K	Sage
St George’s University Hospitals NHS Foundation Trust	T Samakomva	T	Samakomva
University of Leicester	N Samani	N	Samani
Oxford University Hospitals NHS Foundation Trust & University of Oxford	A A Samat	A A	Samat
Chesterfield Royal Hospital NHS Trust	C Sampson	C	Sampson
Imperial College Healthcare NHS Trust & Imperial College London	K Samuel	K	Samuel
University Hospital Southampton NHS Foundation Trust & Univeristy of Southampton	R Samuel	R	Samuel
University of Oxford	Z B Sanders	Z B	Sanders
Barnsley Hospital NHS Foundation Trust	A Sanderson	A	Sanderson
University Hospital Birmingham NHS Foundation Trust & University of Birmingham	E Sapey	E	Sapey
Bradford Teaching Hospitals NHS Foundation Trust	D Saralaya	D	Saralaya
University of Leicester	J Sargent	J	Sargant
York & Scarborough NHS Foundation Trust	C Sarginson	C	Sarginson
University Hospital Southampton NHS Foundation Trust & Univeristy of Southampton	T Sass	T	Sass
University of Glasgow	N Sattar	N	Sattar
Oxford University Hospitals NHS Foundation Trust & University of Oxford	K Saunders	K	Saunders
University of Leicester	R M Saunders	R M	Saunders
Sheffield Teaching NHS Foundation Trust & University of Sheffield	P Saunders	P	Saunders
University of Sheffield	L C Saunders	L C	Saunders
Sheffield Teaching Hospitals, University of Sheffield	L Saunders	L	Saunders
Tameside and Glossop Integrated Care NHS Foundation Trust	H Savill	H	Savill
Betsi Cadwallader University Health Board	W Saxon	W	Saxon
Newcastle upon Tyne Hospitals NHS Foundation Trust & University of Newcastle	A Sayer	A	Sayer
Imperial College Healthcare NHS Trust & Imperial College London	J Schronce	J	Schronce
University of Cambridge	W Schwaeble	W	Schwaeble
MRC - University of Glasgow Centre for Virus Research	J T Scott	J T	Scott
NHS Greater Glasgow and Clyde Health Board & University of Glasgow	K Scott	K	Scott
Nottingham University	N Selby	N	Selby
Liverpool University Hospitals NHS Foundation Trust & University of Liverpool	M G Semple	M G	Semple
University Hospitals of Leicester NHS Trust & University of Leicester	M Sereno	M	Sereno
Sherwood Forest Hospitals NHS Foundation Trust	TA Sewell	T A	Sewell
King’s College London, British Heart Foundation Centre, London, UK & King’s College Hospital NHS Foundation Trust, London, UK	A Shah	A	Shah
Diabetes UK	K Shah	K	Shah
Royal Brompton and Harefield Clinical Group, Guy’s and St Thomas’ NHS Foundation trust.	P Shah	P	Shah
University of Edinburgh	M Shankar-Hari	M	Shankar-Hari
University of Leicester	M Sharma	M	Sharma
King's College London	C Sharpe	C	Sharpe
Oxford University Hospitals NHS Foundation Trust & University of Oxford	M Sharpe	M	Sharpe
East Cheshire NHS Trust	S Shashaa	S	Shashaa
Airedale NHS Foundation Trust	A Shaw	A	Shaw
Nottingham University Hospitals NHS Trust & University of Nottingham	K Shaw	K	Shaw
Liverpool University Hospitals NHS Foundation Trust & University of Liverpool	V Shaw	V	Shaw
NHS Lothian & University of Edinburgh	A Sheikh	A	Sheikh
Sherwood Forest Hospitals NHS Foundation Trust	S Shelton	S	Shelton
Airedale NHS Foundation Trust	L Shenton	L	Shenton
King’s College Hospital NHS Foundation Trust & Kings College London	K Shevket	K	Shevket
University Hospitals of Leicester NHS Trust & University of Leicester	A Shikotra	A	Shikotra
University Hospital Birmingham NHS Foundation Trust & University of Birmingham	J Short	J	Short
St George’s University Hospitals NHS Foundation Trust	S Siddique	S	Siddique
University Hospitals of Leicester NHS Trust & University of Leicester	S Siddiqui	S	Siddiqui
Sheffield Teaching NHS Foundation Trust & University of Sheffield	J Sidebottom	J	Sidebottom
University of Oxford	L Sigfrid	L	Sigfrid
University of Southampton	G Simons	G	Simons
Newcastle upon Tyne Hospitals NHS Foundation Trust & University of Newcastle	J Simpson	J	Simpson
Imperial College Healthcare NHS Trust & Imperial College London	N Simpson	N	Simpson
University Hospitals of Leicester NHS Trust & University of Leicester	A Singapuri	A	Singapuri
Royal Free London NHS Foundation Trust	C Singh	C	Singh
Royal Brompton and Harefield Clinical Group, Guy’s and St Thomas’ NHS Foundation trust.	S Singh	S	Singh
University Hospitals of Leicester NHS Trust & University of Leicester	S J Singh	S J	Singh
Sherwood Forest Hospitals NHS Foundation Trust	D Sissons	D	Sissons
University Hospitals of Leicester NHS Trust & University of Leicester	J Skeemer	J	Skeemer
Sherwood Forest Hospitals NHS Foundation Trust	K Slack	K	Slack
NHS Lanarkshire	A Smith	A	Smith
Imperial College London	D Smith	D	Smith
Sherwood Forest Hospitals NHS Foundation Trust	S Smith	S	Smith
Sheffield Teaching NHS Foundation Trust & University of Sheffield	J Smith	J	Smith
Sheffield Teaching NHS Foundation Trust & University of Sheffield	L Smith	L	Smith
University Hospitals of Leicester NHS Trust & University of Leicester	M Soares	M	Soares
Guy’s and St Thomas’ NHS Foundation Trust	TS Solano	T S	Solano
East Kent Hospitals University NHS Foundation Trust	R, Solly	R	Solly
NHS Tayside & University of Dundee	A R Solstice	AR	Solstice
University Hospital Birmingham NHS Foundation Trust & University of Birmingham	T Soulsby	T	Soulsby
Betsi Cadwallader University Health Board	D Southern	D	Southern
Sherwood Forest Hospitals NHS Foundation Trust	D Sowter	D	Sowter
University of Glasgow	M Spears	M	Spears
University of Liverpool	L G Spencer	L G	Spencer
King’s College Hospital NHS Foundation Trust & Kings College London	F Speranza	F	Speranza
North Bristol NHS Trust & University of Bristol	L Stadon	L	Stadon
University of Manchester	S Stanel	S	Stanel
University of Birmingham	R Steeds	R	Steeds
Sheffield Teaching NHS Foundation Trust & University of Sheffield	N Steele	N	Steele
University of Leicester	M Steiner	M	Steiner
Loughborough University	D Stensel	D	Stensel
Sheffield Teaching NHS Foundation Trust & University of Sheffield	G Stephens	G	Stephens
Harrogate and District NHD Foundation Trust	L Stephenson	L	Stephenson
Whittington Health NHS Trust	M Stern	M	Stern
University of Nottingham	I Stewart	I	Stewart
Sheffield Teaching NHS Foundation Trust & University of Sheffield	R Stimpson	R	Stimpson
Manchester University NHS Foundation Trust & University of Manchester	S Stockdale	S	Stockdale
University Hospital Birmingham NHS Foundation Trust & University of Birmingham	J Stockley	J	Stockley
Gateshead NHS Trust	W Stoker	W	Stoker
Belfast Health & Social Care Trust & Queen's University Belfast	R Stone	R	Stone
Hampshire Hospitals NHS Foundation Trust	W Storrar	W	Storrar
Aneurin Bevan University Health Board	A Storrie	A	Storrie
Bradford Teaching Hospitals NHS Foundation Trust	K Storton	K	Storton
University Hospitals of Leicester NHS Trust & University of Leicester	E Stringer	E	Stringer
Salisbury NHS Foundation Trust	S Strong-Sheldrake	S	Strong-Sheldrake
Cwm Taf Morgannwg University Health Board	N Stroud	N	Stroud
Betsi Cadwallader University Health Board	C Subbe	C	Subbe
University of Edinburgh	C L Sudlow	C L	Sudlow
University Hospital Birmingham NHS Foundation Trust & University of Birmingham	Z Suleiman	Z	Suleiman
University of Cambridge	C Summers	C	Summers
Salford Royal NHS Foundation Trust	C Summersgill	C	Summersgill
NHS Tayside & University of Dundee	D Sutherland	D	Sutherland
Hull University Teaching Hospitals NHS Trust & University of Hull	D L Sykes	D L	Sykes
NHS Greater Glasgow and Clyde Health Board & University of Glasgow	R Sykes	R	Sykes
Oxford University Hospitals NHS Foundation Trust & University of Oxford	N Talbot	N	Talbot
Leeds Teaching Hospitals & University of Leeds	A L Tan	A L	Tan
Imperial College Healthcare NHS Trust & Imperial College London	L Tarusan	L	Tarusan
St George’s University Hospitals NHS Foundation Trust	V Tavoukjian	V	Tavoukjian
Hywel Dda University Health Board	A Taylor	A	Taylor
University of Leicester	C Taylor	C	Taylor
Cambridge University Hospitals NHS Foundation Trust, NIHR Cambridge Clinical Research Facility & University of Cambridge	J Taylor	J	Taylor
King’s College Hospital NHS Foundation Trust & Kings College London	A Te	A	Te
Newcastle upon Tyne Hospitals NHS Foundation Trust & University of Newcastle	H Tedd	H	Tedd
NHS Tayside & University of Dundee	C J Tee	CJ	Tee
St George’s University Hospitals NHS Foundation Trust	J Teixeira	J	Teixeira
Hywel Dda University Health Board	H Tench	H	Tench
University of Leicester	S Terry	S	Terry
Hull University Teaching Hospitals NHS Trust & University of Hull	S Thackray-Nocera	S	Thackray-Nocera
Swansea Bay University Health Board	F Thaivalappil	F	Thaivalappil
Sheffield Teaching NHS Foundation Trust & University of Sheffield	B Thamu	B	Thamu
University of Birmingham	D Thickett	D	Thickett
Swansea Bay University Health Board	C Thomas	C	Thomas
Imperial College Healthcare NHS Trust & Imperial College London	D C Thomas	D C	Thomas
Newcastle upon Tyne Hospitals NHS Foundation Trust & University of Newcastle	S Thomas	S	Thomas
Nottingham University Hospitals NHS Trust & University of Nottingham	A K Thomas	A K	Thomas
Cwm Taf Morgannwg University Health Board	T Thomas-Woods	T	Thomas-Woods
University Hospital Birmingham NHS Foundation Trust & University of Birmingham	T Thompson	T	Thompson
Sheffield Teaching NHS Foundation Trust & University of Sheffield	AAR Thompson	A A R	Thompson
University Hospitals of Leicester NHS Trust & University of Leicester	T Thornton	T	Thornton
University of Edinburgh	M Thorpe	M	Thorpe
Imperial College London	R S Thwaites	R S	Thwaites
Somerset NHS Foundation Trust	J Tilley	J	Tilley
Sheffield Teaching NHS Foundation Trust & University of Sheffield	N Tinker	N	Tinker
London North West University Healthcare NHS Trust	G F Tiongson	G F	Tiongson
University Hospitals of Leicester NHS Trust & University of Leicester	M Tobin	M	Tobin
Shropshire Community Health NHS Trust	J Tomlinson	J	Tomlinson
University of Leicester	C Tong	C	Tong
Cambridge University Hospitals NHS Foundation Trust, NIHR Cambridge Clinical Research Facility & University of Cambridge	M Toshner	M	Toshner
Institute of Cardiovascular & Medical Sciences, BHF Glasgow Cardiovoascular Research Centre, Universitty of Glasgow	R Touyz	R	Touyz
University College London	T Treibel	T	Treibel
Liverpool University Hospitals NHS Foundation Trust & University of Liverpool	K A Tripp	K A	Tripp
Oxford University Hospitals NHS Foundation Trust	E M Tunnicliffe	E M	Tunnicliffe
York & Scarborough NHS Foundation Trust	A Turnbull	A	Turnbull
University of Leicester	E Turner	E	Turner
Sherwood Forest Hospitals NHS Foundation Trust	S Turner	S	Turner
Tameside and Glossop Integrated Care NHS Foundation Trust	V Turner	V	Turner
Sheffield Teaching NHS Foundation Trust & University of Sheffield	K Turner	K	Turner
East Kent Hospitals University NHS Foundation Trust	S Turney	S	Turney
Liverpool University Hospitals NHS Foundation Trust & University of Liverpool	L Turtle	L	Turtle
Sheffield Teaching NHS Foundation Trust & University of Sheffield	H Turton	H	Turton
The Great Western Hospital Foundation Trust	J Ugoji	J	Ugoji
Salford Royal NHS Foundation Trust	R Ugwuoke	R	Ugwuoke
University of Birmingham	R Upthegrove	R	Upthegrove
Imperial College London	J Valabhji	J	Valabhji
University Hospital Birmingham NHS Foundation Trust & University of Birmingham	M Ventura	M	Ventura
Tameside and Glossop Integrated Care NHS Foundation Trust	J Vere	J	Vere
Somerset NHS Foundation Trust	C Vickers	C	Vickers
University of Liverpool	B Vinson	B	Vinson
Leeds Teaching Hospitals & University of Leeds	E Wade	E	Wade
Sheffield Teaching NHS Foundation Trust & University of Sheffield	P Wade	P	Wade
University Hospitals of Leicester NHS Trust & University of Leicester	L V Wain	L V	Wain
Somerset NHS Foundation Trust	T Wainwright	T	Wainwright
Liverpool University Hospitals NHS Foundation Trust & University of Liverpool	L O Wajero	L O	Wajero
University Hospital Birmingham NHS Foundation Trust & University of Birmingham	S Walder	S	Walder
Asthma UK and British Lung Foundation Partnership	S Walker	S	Walker
Sheffield Teaching NHS Foundation Trust & University of Sheffield	S Walker	S	Walker
University College London Hospital & University College London	E Wall	E	Wall
University Hospital Southampton NHS Foundation Trust & Univeristy of Southampton	T Wallis	T	Wallis
University of Edinburgh	S Walmsley	S	Walmsley
Royal Brompton and Harefield Clinical Group, Guy’s and St Thomas’ NHS Foundation trust.	J A Walsh	J A	Walsh
Imperial College London	S Walsh	S	Walsh
Shropshire Community Health NHS Trust	L Warburton	L	Warburton
University Hospitals of Leicester NHS Trust & University of Leicester	T J C Ward	T J C	Ward
Kettering General Hospital NHS Trust	K Warwick	K	Warwick
East Cheshire NHS Trust	H Wassall	H	Wassall
North Bristol NHS Trust & University of Bristol	S Waterson	S	Waterson
London North West University Healthcare NHS Trust	E Watson	E	Watson
Cambridge University Hospitals NHS Foundation Trust, NIHR Cambridge Clinical Research Facility & University of Cambridge	L Watson	L	Watson
Sheffield Teaching NHS Foundation Trust & University of Sheffield	J Watson	J	Watson
University of Oxford	M Webster	M	Webster
University of Cambridge	J Weir McCall	J	Weir McCall
University Hospital Birmingham NHS Foundation Trust & University of Birmingham	C Welch	C	Welch
North Bristol NHS Trust & University of Bristol	H Welch	H	Welch
NHS Lanarkshire	B Welsh	B	Welsh
King's College London	S Wessely	S	Wessely
Newcastle upon Tyne Hospitals NHS Foundation Trust & University of Newcastle	S West	S	West
East Kent Hospitals University NHS Foundation Trust	H, Weston	H	Weston
University Hospital Southampton NHS Foundation Trust & Univeristy of Southampton	H Wheeler	H	Wheeler
Kettering General Hospital NHS Trust	S White	S	White
Betsi Cadwallader University Health Board	V Whitehead	V	Whitehead
King's College London	J Whitney	J	Whitney
Salford Royal NHS Foundation Trust	S Whittaker	S	Whittaker
Leeds Teaching Hospitals & University of Leeds	B Whittam	B	Whittam
Sherwood Forest Hospitals NHS Foundation Trust	V Whitworth	V	Whitworth
Wirral University Teaching Hospital	A Wight	A	Wight
University of Sheffield	J Wild	J	Wild
Sheffield Teaching Hospitals, University of Sheffield	J M Wild	J M	Wild
Imperial College London	M Wilkins	M	Wilkins
University of Birmingham	D Wilkinson	D	Wilkinson
University College London	B Williams	B	Williams
Hampshire Hospitals NHS Foundation Trust	N Williams	N	Williams
Swansea University & Swansea Welsh Network	N Williams	N	Williams
Cardiff and Vale University Healthy Board	J Williams	J	Williams
Liverpool University Hospitals NHS Foundation Trust & University of Liverpool	S A Williams-Howard	S A	Williams-Howard
Imperial College London	M Willicombe	M	Willicombe
Aneurin Bevan University Health Board	G Willis	G	Willis
University College London	J Willoughby	J	Willoughby
Gateshead NHS Trust	A Wilson	A	Wilson
University Hospital Birmingham NHS Foundation Trust & University of Birmingham	D Wilson	D	Wilson
Sheffield Teaching NHS Foundation Trust & University of Sheffield	I Wilson	I	Wilson
Leeds Teaching Hospitals & University of Leeds	N Window	N	Window
Newcastle upon Tyne Hospitals NHS Foundation Trust & University of Newcastle	M Witham	M	Witham
Hywel Dda University Health Board	R Wolf-Roberts	R	Wolf-Roberts
Imperial College Healthcare NHS Trust & Imperial College London	C Wood	C	Wood
University Hospitals of Leicester NHS Trust & University of Leicester	F Woodhead	F	Woodhead
Leeds Teaching Hospitals & University of Leeds	J Woods	J	Woods
Liverpool University Hospitals NHS Foundation Trust & University of Liverpool	D G Wootton	D G	Wootton
University of Leicester	J Wormleighton	J	Wormleighton
Cambridge University Hospitals NHS Foundation Trust, NIHR Cambridge Clinical Research Facility & University of Cambridge	J Worsley	J	Worsley
University of Birmingham	D Wraith	D	Wraith
Hampshire Hospitals NHS Foundation Trust	C Wrey Brown	C	Wrey Brown
Hull University Teaching Hospitals NHS Trust & University of Hull	C Wright	C	Wright
University of Nottingham	L Wright	L	Wright
Newcastle upon Tyne Hospitals NHS Foundation Trust & University of Newcastle	S Wright	S	Wright
Liverpool University Hospitals NHS Foundation Trust & University of Liverpool	J Wyles	J	Wyles
Sherwood Forest Hospitals NHS Foundation Trust	I Wynter	I	Wynter
Oxford University Hospitals NHS Foundation Trust & University of Oxford	C Xie	C	Xie
University College London	M Xu	M	Xu
Imperial College Healthcare NHS Trust & Imperial College London	N Yasmin	N	Yasmin
University Hospital Birmingham NHS Foundation Trust & University of Birmingham	S Yasmin	S	Yasmin
University Hospitals of Leicester NHS Trust & University of Leicester	T Yates	T	Yates
University Hospital Birmingham NHS Foundation Trust & University of Birmingham	K P Yip	K P	Yip
DUK | NHS Digital, Salford Royal Foundation Trust	B Young	B	Young
Aneurin Bevan University Health Board	S Young	S	Young
Newcastle upon Tyne Hospitals NHS Foundation Trust & University of Newcastle	A Young	A	Young
University Hospitals of Leicester NHS Trust & University of Leicester	A J Yousuf	A J	Yousuf
Sheffield Teaching NHS Foundation Trust & University of Sheffield	A Zawia	A	Zawia
The Rotherham NHS Foundation Trust	L Zeidan	L	Zeidan
University of Leicester	B Zhao	B	Zhao
University of Edinburgh	B Zheng	B	Zheng
Barts Health NHS Trust	O Zongo	O	Zongo

## Sheet: Sheet1
Column1	Column2	Column3	C-MORE
Beggs	M	University of Oxford	1
Beirne	P	Leeds Teaching Hospitals
Brightling	C	University Hospitals of Leicester NHS Trust
Cassar	M P	Oxford University Hospitals NHS Foundation Trust & University of Oxford	1
Chalmers	J.D	NHS Tayside & University of Dundee
Chiribiri	A	Kings College Hospitals, Guys and St Thomas Foundation Trust	1
Cox	E	University of Nottingham	1
Cuthbertson	D J	University of Liverpool	1
Evans	R.A	University Hospitals of Leicester NHS Trust
Ferreira	V M	Oxford University Hospitals NHS Foundation Trust & University of Oxford	1
Finnigan	L	University of Oxford	1
Francis	S	University of Nottingham	1
Fuld	J	Cambridge University Hospitals NHS Foundation Trust
Halling-Brown	M	Royal Surrey NHS Foundation Trust	1
Harris	V.C	University Hospitals of Leicester NHS Trust
Heart	N	Kings College Hospitals, Guys and St Thomas Foundation Trust
Ho	L.P	Oxford University Hospitals NHS Foundation Trust
Horsley	A	Manchester University Hospitals NHS Foundation Trust
Jenkins	G	University of Nottingham
Kemp	G J	University of Liverpool	1
Kon	O	Imperial College London Healthcare NHS Trust
Lamlum	H	University of Oxford	1
Lukaschuk	E	University of Oxford	1
Manisty	C	Barts Heart Centre	1
Marks	M	London School of Hygiene & Tropical Medicine
McCann	G P	University Hospitals of Leicester NHS Trust & University of Leicester	1
McGlynn	K	University of Oxford	1
Menke	R	University of Oxford	1
Miller	C A	Manchester University NHS Foundation Trust & University of Manchester	1
Moss	A J	University Hospitals of Leicester NHS Trust & University of Leicester	1
Neubauer	S	Oxford University Hospitals NHS Foundation Trust & University of Oxford	1
Nikolaidou	C	Oxford University Hospitals NHS Foundation Trust & University of Oxford	1
O’Brien	C	Kings College Hospitals, Guys and St Thomas Foundation Trust	1
O’Regan	D	Imperial college London	1
Parekh	D	University Hospitals Birmingham NHS Foundation Trust
Pfeffer	P	Barts Health NHS Trust
Piechnik	S	University of Oxford	1
Plein	S	Leeds Teaching Hospitals	1
Poinasamy	K	Asthma UK and British Lung Foundation Partnership
Propescu	J	University of Oxford	1
Rahman	N.M	Oxford University Hospitals NHS Foundation Trust
Raman	B	Oxford University Hospitals NHS Foundation Trust & University of Oxford	1
Rowland	S	Sheffield Teaching Hospitals, University of Sheffield
Samat	A.A	Oxford University Hospitals NHS Foundation Trust & University of Oxford	1
Saunders	L	Sheffield Teaching Hospitals, University of Sheffield	1
Semple	M.G	Alder Hey Children's Hospital, University of Liverpool
Shah	A.M	King’s College Hospital NHS Foundation Trust
Shikotra	A	University Hospitals of Leicester NHS Trust
Singapuri	A	University Hospitals of Leicester NHS Trust
Smith	S	Sherwood Forest Hospitals NHS Foundation Trust
Steeds	R	University of Birmingham	1
Treibel	T	University College London	1
Tunnicliffe	E	Oxford University Hospitals NHS Foundation Trust	1
Wain	L.V	University Hospitals of Leicester NHS Trust
Weir McCall	J	University of Cambridge	1
Wild	J M	Sheffield Teaching Hospitals, University of Sheffield	1
Xie	C	Oxford University Hospitals NHS Foundation Trust & University of Oxford	1
Ogbole	G	University of Oxford	1
Sanders	Z B	University of Oxford	1
Webster	M	University of Oxford	1
			1
